# Supplementary material for: Use of 3′ Rapid Amplification of cDNA Ends (3′ RACE)-Based Targeted RNA Sequencing for Profiling of Druggable Genetic Alterations in Urothelial Carcinomas
Source: Int J Mol Sci. 2024 Nov 12;25(22):12126. doi: 10.3390/ijms252212126 (PMC11594887; doi:10.3390/ijms252212126)
Supplement: Supplementary file 1 [file ijms-25-12126-s001.zip]

Archive with 2 entries (2 files):
- Supplementary_Tables_S1_S4.xlsx
- Supplementary_Table_S5.pdf
