# Supplementary material for: Use of 3′ Rapid Amplification of cDNA Ends (3′ RACE)-Based Targeted RNA Sequencing for Profiling of Druggable Genetic Alterations in Urothelial Carcinomas
Source: Int J Mol Sci. 2024 Nov 12;25(22):12126. doi: 10.3390/ijms252212126 (PMC11594887; doi:10.3390/ijms252212126)
Supplement: Supplementary file 1 [file ijms-25-12126-s001.zip › Supplementary_Tables_S1_S4.xlsx]

## Sheet: Table S1
Table S1. The results of PD-L1 expression assessment made by IHC and NGS in 55 urothelial carcinomas
Patient	PD-L1 IHC analysis			PD-L1 mRNA expression analysis by NGS
	Tumor cells	Immune cells	Sample status by IHC	PD-L1 exons 3-4 normalized value	PD-L1 exons 3-4 expression level	PD-L1 exons 5-6 normalized value	PD-L1 exons 5-6 expression level	Sample status by NGS
#95	90	0	positive	0.699039	high	2.5273	overexpression	positive
#59	50	0	positive	0.411239	high	1.62211	high	positive
#68	20	0	positive	0.614023	high	1.03252	high	positive
#34	10	0	positive	1.26239	overexpression	2.58607	overexpression	positive
#62	10	0	positive	2.42857	overexpression	1.28571	high	positive
#99	5	5	positive	0.548052	high	0.87013	high	positive
#23	5	1	positive	0.672673	high	0.915916	high	positive
#70	5	0	positive	0.336172	medium	0.336172	medium	negative
#28	5	0	positive	0	low	2.957	overexpression	ND
#91	1	0	positive	0.467655	high	0.701483	medium	negative
#103	<1	0	negative	0.244838	medium	0.224189	medium	negative
#128	<1	0	negative	0.0701754	medium	0.631579	medium	negative
#30	0	5	negative	0.0793214	medium	0.793214	medium	negative
#72	0	1	negative	0.442623	high	0.811475	high	positive
#89	0	1	negative	0	low	1.52941	high	ND
#40	0	<1	negative	0.124348	medium	0.248697	medium	negative
#122	0	<1	negative	0.0405724	low	0.608586	medium	negative
#124	0	<1	negative	0.0427586	low	0.057931	low	negative
#81	0	0	negative	0.954782	overexpression	1.8951	overexpression	positive
#24	0	0	negative	0.0827297	medium	0.992757	high	negative
#88	0	0	negative	0.806854	high	0.654206	medium	negative
#100	0	0	negative	0.42446	high	0.352518	medium	negative
#119	0	0	negative	0.571292	high	0.656559	medium	negative
#21	0	0	negative	0.227941	medium	0.352941	medium	negative
#49	0	0	negative	0.226791	medium	0.206173	medium	negative
#51	0	0	negative	0.0722826	medium	0.74692	medium	negative
#58	0	0	negative	0.15688	medium	0.698829	medium	negative
#69	0	0	negative	0.105263	medium	0.222222	medium	negative
#74	0	0	negative	0.136364	medium	0.568182	medium	negative
#84	0	0	negative	0.264735	medium	0.291209	medium	negative
#85	0	0	negative	0.231346	medium	0.268361	medium	negative
#96	0	0	negative	0.176471	medium	0.436975	medium	negative
#126	0	0	negative	0.256517	medium	0.231491	medium	negative
#117	0	0	negative	0.376879	medium	0.205969	medium	negative
#25	0	0	negative	0.054878	low	0.213415	medium	negative
#31	0	0	negative	0.0714286	medium	0.107143	low	negative
#35	0	0	negative	0.138807	medium	0.15423	low	negative
#38	0	0	negative	0	low	0.397915	medium	negative
#50	0	0	negative	0.119374	medium	0.0852674	low	negative
#60	0	0	negative	0.147059	medium	0.0882353	low	negative
#66	0	0	negative	0.0200557	low	0.411142	medium	negative
#80	0	0	negative	0.0262439	low	0.218699	medium	negative
#98	0	0	negative	0.134293	medium	0.17506	low	negative
#111	0	0	negative	0.0897907	medium	0.132323	low	negative
#127	0	0	negative	0	low	0.649159	medium	negative
#36	0	0	negative	0	low	0	low	negative
#41	0	0	negative	0.0596026	low	0.0860927	low	negative
#43	0	0	negative	0	low	0	low	negative
#53	0	0	negative	0	low	0	low	negative
#71	0	0	negative	0	low	0	low	negative
#93	0	0	negative	0.03996	low	0.06216	low	negative
#94	0	0	negative	0.02807	low	0.0654966	low	negative
#116	0	0	negative	0.0234067	low	0.0702202	low	negative
#118	0	0	negative	0.0361991	low	0.131222	low	negative
#63	0	0	negative	0	low	0.948305	high	ND

## Sheet: Table S2
Table S2. Primers utilized for PCR enrichment during NGS library preparation
#	Gene	Chr	Start	End	Primer sequence
1	BRAF	7	140753383	140753356	CCCTACACGACGCTCTTCCGATCTNNTCATGAAGACCTCACAGTAAAAATAGGT
2	CD274	9	5457382	5457403	CCCTACACGACGCTCTTCCGATCTNNGTGGTGCCGACTACAAGCGAAT
3	CD274	9	5465566	5465587	CCCTACACGACGCTCTTCCGATCTNNCCTTGGTGTAGCACTGACATTC
4	DDX23*	12	48836938	48836917	CCCTACACGACGCTCTTCCGATCTNNCCTAATGGAGAAGAGGCGAACC
5	EIF4E2*	2	232557932	232557953	CCCTACACGACGCTCTTCCGATCTNNTTTTGGTACTCCAGGAGAACCC
6	ERBB2	17	39710388	39710408	CCCTACACGACGCTCTTCCGATCTNNGCCCTGGTCACCTACAACACA
7	ERBB2	17	39711930	39711951	CCCTACACGACGCTCTTCCGATCTNNAACTACCTTTCTACGGACGTGG
8	ERBB2	17	39719787	39719808	CCCTACACGACGCTCTTCCGATCTNNCTGTGTGGACCTGGATGACAAG
9	ERBB2	17	39723377	39723398	CCCTACACGACGCTCTTCCGATCTNNGTGGTCTTTGGGATCCTCATCA
10	ERBB2	17	39723626	39723646	CCCTACACGACGCTCTTCCGATCTNNTGCTTGGATCTGGCGCTTTTG
11	ERBB2	17	39723935	39723958	CCCTACACGACGCTCTTCCGATCTNNGAATGTGAAAATTCCAGTGGCCAT
12	ERBB2	17	39723983	39724005	CCCTACACGACGCTCTTCCGATCTNNCCCCAAAGCCAACAAAGAAATCT
13	ERBB2	17	39725049	39725069	CCCTACACGACGCTCTTCCGATCTNNGGGATGAGCTACCTGGAGGAT
14	ERBB2	17	39725109	39725130	CCCTACACGACGCTCTTCCGATCTNNCTGGTCAAGAGTCCCAACCATG
15	FGFR1	8	38426171	38426150	CCCTACACGACGCTCTTCCGATCTNNGGAGAATGAGTACGGCAGCATC
16	FGFR1	8	38424555	38424535	CCCTACACGACGCTCTTCCGATCTNNGGAGCAAGATTGGCCCAGACA
17	FGFR1	8	38417373	38417349	CCCTACACGACGCTCTTCCGATCTNNGGAGATGATGAAGATGATCGGGAAG
18	FGFR1	8	38414849	38414827	CCCTACACGACGCTCTTCCGATCTNNTGATGAAGATAGCAGACTTTGGC
19	FGFR1	8	38414186	38414166	CCCTACACGACGCTCTTCCGATCTNNCGCATGGACAAGCCCAGTAAC
20	FGFR1	8	38413986	38413966	CCCTACACGACGCTCTTCCGATCTNNTCACAGAGACCCACCTTCAAG
21	FGFR1	8	38413719	38413698	CCCTACACGACGCTCTTCCGATCTNNATTCCGTCTTCTCTCATGAGCC
22	FGFR1	8	38413777	38413757	CCCTACACGACGCTCTTCCGATCTNNGACCAGTACTCCCCCAGCTTT
23	FGFR2	10	121551453	121551430	CCCTACACGACGCTCTTCCGATCTNNCATACTGGACCAACACAGAAAAGA
24	FGFR2	10	121538617	121538596	CCCTACACGACGCTCTTCCGATCTNNTCACACGTACCACCTGGATGTT
25	FGFR2	10	121520090	121520068	CCCTACACGACGCTCTTCCGATCTNNTGTCTGCAAGGTTTACAGTGATG
26	FGFR2	10	121520127	121520107	CCCTACACGACGCTCTTCCGATCTNNCAAATGCCTCCACAGTGGTCG
27	FGFR2	10	121515319	121515297	CCCTACACGACGCTCTTCCGATCTNNCGCCTGGAAGAGAAAAGGAGATT
28	FGFR2	10	121498591	121498569	CCCTACACGACGCTCTTCCGATCTNNAAAGACCTTTCTGATCTGGTGTC
29	FGFR2	10	121496596	121496575	CCCTACACGACGCTCTTCCGATCTNNTCAAGGACTTGGTGTCATGCAC
30	FGFR2	10	121488086	121488057	CCCTACACGACGCTCTTCCGATCTNNAATGTTTTGGTAACAGAAAACAATGTGATG
31	FGFR2	10	121485466	121485443	CCCTACACGACGCTCTTCCGATCTNNCGTGGAGGAACTTTTTAAGCTGCT
32	FGFR2	10	121483746	121483724	CCCTACACGACGCTCTTCCGATCTNNGCAGTTGGTAGAAGACTTGGATC
33	FGFR2	10	121479925	121479905	CCCTACACGACGCTCTTCCGATCTNNCCAGACCCCATGCCTTACGAA
34	FGFR2	10	121480004	121479981	CCCTACACGACGCTCTTCCGATCTNNCCAACCTCTCGAACAGTATTCACC
35	FGFR3	4	1801694	1801714	CCCTACACGACGCTCTTCCGATCTNNGGAGAACAAGTTTGGCAGCAT
36	FGFR3	4	1803801	1803822	CCCTACACGACGCTCTTCCGATCTNNTTTCTCATCACTCTGCGTGGCT
37	FGFR3	4	1803032	1803052	CCCTACACGACGCTCTTCCGATCTNNCCTTTTGGCTGAGCGTTCACG
38	FGFR3	4	1805591	1805613	CCCTACACGACGCTCTTCCGATCTNNGTGTCTGAGATGGAGATGATGAA
39	FGFR3	4	1806138	1806159	CCCTACACGACGCTCTTCCGATCTNNGTGCACAACCTCGACTACTACA
40	FGFR3	4	1806665	1806683	CCCTACACGACGCTCTTCCGATCTNNCCAACTGCACACACGACCT
41	FGFR3	4	1806899	1806919	CCCTACACGACGCTCTTCCGATCTNNGACCTGGACCGTGTCCTTACC
42	FGFR3	4	1807189	1807209	CCCTACACGACGCTCTTCCGATCTNNCAGGGGACGACTCCGTGTTTG
43	FGFR4	5	177091052	177091072	CCCTACACGACGCTCTTCCGATCTNNGGCTTAAGGATGGACAGGCCT
44	FGFR4	5	177095390	177095411	CCCTACACGACGCTCTTCCGATCTNNTCGGCCGACACAAGAACATCAT
45	FGFR4	5	177096098	177096122	CCCTACACGACGCTCTTCCGATCTNNTGAGGACAATGTGATGAAGATTGCT
46	FGFR4	5	177097329	177097348	CCCTACACGACGCTCTTCCGATCTNNTCCCAGAGGCCTACCTTCAA
47	FGFR4	5	177097591	177097612	CCCTACACGACGCTCTTCCGATCTNNGCTCCTCCAGCGATTCTGTCTT
48	FGFR4	5	177097527	177097546	CCCTACACGACGCTCTTCCGATCTNNTACCTCGACCTCCGCCTGAC
49	GOLGA5*	14	92811694	92811716	CCCTACACGACGCTCTTCCGATCTNNCTTGGAGTCCTCTAAGCAGGAAT
50	HRAS	11	534325	534303	CCCTACACGACGCTCTTCCGATCTNNGCGATGACGGAATATAAGCTGGT
51	HRAS	11	533911	533891	CCCTACACGACGCTCTTCCGATCTNNGAGACGTGCCTGTTGGACATC
52	HRAS	11	533596	533576	CCCTACACGACGCTCTTCCGATCTNNGTGAAGGACTCGGATGACGTG
53	KRAS	12	25245379	25245353	CCCTACACGACGCTCTTCCGATCTNNTGAATATAAACTTGTGGTAGTTGGAGC
54	KRAS	12	25227375	25227353	CCCTACACGACGCTCTTCCGATCTNNCCTGTCTCTTGGATATTCTCGAC
55	KRAS	12	25225677	25225655	CCCTACACGACGCTCTTCCGATCTNNGGCTCAGGACTTAGCAAGAAGTT
56	KRAS	12	25225752	25225728	CCCTACACGACGCTCTTCCGATCTNNGGACTCTGAAGATGTACCTATGGTC
57	NRAS	1	114716171	114716149	CCCTACACGACGCTCTTCCGATCTNNGCTGGTGTGAAATGACTGAGTAC
58	NRAS	1	114713945	114713922	CCCTACACGACGCTCTTCCGATCTNNGAAACCTGTTTGTTGGACATACTG
59	NRAS	1	114709619	114709598	CCCTACACGACGCTCTTCCGATCTNNGCCAAGAGTTACGGGATTCCAT
60	PIK3CA	3	179198909	179198936	CCCTACACGACGCTCTTCCGATCTNNTGGAATGATAGTGACTTTAGAATGCCTC
61	PIK3CA	3	179199035	179199058	CCCTACACGACGCTCTTCCGATCTNNCGTAAGTGTTACTCAAGAAGCAGA
62	PIK3CA	3	179199096	179199118	CCCTACACGACGCTCTTCCGATCTNNGACCTTCGGCTTTTTCAACCCTT
63	PIK3CA	3	179203708	179203734	CCCTACACGACGCTCTTCCGATCTNNCCTTTGGGTTATAAATAGTGCACTCAG
64	PIK3CA	3	179203751	179203777	CCCTACACGACGCTCTTCCGATCTNNGCAACCTACGTGAATGTAAATATTCGA
65	PIK3CA	3	179204545	179204569	CCCTACACGACGCTCTTCCGATCTNNTGTGACAATGTGAACACTCAAAGAG
66	PIK3CA	3	179209678	179209699	CCCTACACGACGCTCTTCCGATCTNNAAGGCCGAAAGGGTGCTAAAGA
67	PIK3CA	3	179210242	179210268	CCCTACACGACGCTCTTCCGATCTNNAGTATCTGGAAAAATGGCTTTGAATCT
68	PIK3CA	3	179218258	179218281	CCCTACACGACGCTCTTCCGATCTNNCAGCTCAAAGCAATTTCTACACGA
69	PIK3CA	3	179219590	179219610	CCCTACACGACGCTCTTCCGATCTNNATTGGCCTCCAATCAAACCTG
70	PIK3CA	3	179221067	179221088	CCCTACACGACGCTCTTCCGATCTNNGAAGCACCTGAATAGGCAAGTC
71	PIK3CA	3	179230008	179230030	CCCTACACGACGCTCTTCCGATCTNNGATGCAGCCATTGACCTGTTTAC
72	PIK3CA	3	179230294	179230317	CCCTACACGACGCTCTTCCGATCTNNGTGCCATTTGTTTTGACACAGGAT
73	PIK3CA	3	179234286	179234308	CCCTACACGACGCTCTTCCGATCTNNGAATGATGCACATCATGGTGGCT
74	PIK3CA	3	179234236	179234259	CCCTACACGACGCTCTTCCGATCTNNGCCTTAGATAAAACTGAGCAAGAG
75	PIK3CA	3	179234180	179234203	CCCTACACGACGCTCTTCCGATCTNNCTGGAATGCCAGAACTACAATCTT
76	PIK3CA	3	179234130	179234151	CCCTACACGACGCTCTTCCGATCTNNTCGACAGCATGCCAATCTCTTC
77	SEL1L*	14	81490433	81490411	CCCTACACGACGCTCTTCCGATCTNNGAGTAATGAGACAGCTCTCCACT
*Referee genes

## Sheet: Table S3
Table S3. Primers and probes used for the analysis of gene amplifications by ddPCR
Test	Fragment	Primer/probe	Sequence
HER2 amplification	Target gene (HER2) fragment	Primer 1	CCCCAAAGCCAACAAAGA
		Primer 2	CTTCCTGTCCTCCTAGCA
		Probe	FAM-ACGTAAGCCCCTCCACCCT-BHQ1
	Referee gene (ALDH3A1) fragment	Primer 1	CTTGAGGACCACTGAGTTC
		Primer 2	CCTCTGGTGAAGTACCCT
		Probe	JOE-TGCAGAGCACACCGAGCC-BHQ1
FGFR1 amplification	Target gene (FGFR1) fragment	Primer 1	AGGTAAAGTATGCCATGTGG
		Primer 2	GCCAGGACCTATGATCTAATTC
		Probe	FAM-AGCTTCACAATTTTCTTCTGGACGC-BHQ1
	Referee gene (VDAC3) fragment	Primer 1	TACTGTGACCTAGGAAAGGC
		Primer 2	AGTAGGCATTCAACACTAACC
		Probe	JOE-CTTTGTTGAAGACATCCTTAGCAGCC-BHQ1
FGFR2 amplification	Target gene (FGFR2) fragment	Primer 1	CAACAGTCCCTCATCATCAT
		Primer 2	AACTGACTATAACCACGTACC
		Probe	FAM-TCAAGGAAATCCATTTTTCCCAGGTAC-BHQ1
	Referee gene (CCNY) fragment	Primer 1	ATACCAGCATCTCACACTTG
		Primer 2	TCTAGCTGAAGAACTCAACTG
		Probe	JOE-CAAAAACATTTAGAGACATTAGCAGGTCC-BHQ1
FGFR3 amplification	Target gene (FGFR3) fragment	Primer 1	CTGGTGAAACAGGTAGTGAG
		Primer 2	ACCTCAGTCCATTTCACGA
		Probe	FAM-AATCCGGTTCCTTAACAAGATGGGC-BHQ1
	Referee gene (NFKB1) fragment	Primer 1	GAAGTTGACAAGATCTGGGTT
		Primer 2	AAGAGTCATCCAGGTCATAGA
		Probe	JOE-CTCAAAGTTCTCCACCAGGGGATC-BHQ1
FGFR4 amplification	Target gene (FGFR4) fragment	Primer 1	TAACTACCTGCTAGATGTGCT
		Primer 2	AGACTAGACCCCACCAAGA
		Probe	FAM-CACAACTGAGCCCAAAATGGGTCA-BHQ1
	Referee gene (NFKB1) fragment	Primer 1	GAAGTTGACAAGATCTGGGTT
		Primer 2	AAGAGTCATCCAGGTCATAGA
		Probe	JOE-CTCAAAGTTCTCCACCAGGGGATC-BHQ1

## Sheet: Table S4
Table S4. Oligonucleotides utilized for the analysis of FGFR3::TACC3 fusion variants
Primer/probe	Primer/probe location	Sequence
Primer	FGFR3 exon 17	CAGAGGCCCACCTTCAAGCA
Probe	FGFR3 exon 17	JOE-TGTCCTTACCGTGACGTCCACCGA-BHQ1
Primer	TACC3 exon 4	GCATCCACTTCCTTGATGAGCTGT
Primer	TACC3 exon 5	CCAACTGCACCACAGGCG
Primer	TACC3 exon 8	TGCTTCCTCAAGGCCGACTC
Primer	TACC3 exon 11	GTTCTCCTCCTGTGTCGCCTT
Primer	TACC3 exon 12	ACCTCTTCGAACCTGTCCATGATC
Primer	TACC3 exon 14	TCCACGCACTTCTTCAGTGACTC
